# Supplementary material for: Knock Down of Chlamydomonas reinhardtii Phytyl Ester Synthase α Triggers DGAT3 Overexpression and Triacylglycerol Accumulation Under Low-Light Conditions
Source: Plants (Basel). 2025 Oct 1;14(19):3044. doi: 10.3390/plants14193044 (PMC12526585; doi:10.3390/plants14193044)
Supplement: Supplementary file 1 [file plants-14-03044-s001.zip]

Archive with 4 entries (4 files):
- Figure S1.pdf
- Figure S2.pdf
- Table S1-revised.xls
- Table S2-revised.xlsx
