# Supplementary material for: Knock Down of Chlamydomonas reinhardtii Phytyl Ester Synthase α Triggers DGAT3 Overexpression and Triacylglycerol Accumulation Under Low-Light Conditions
Source: Plants (Basel). 2025 Oct 1;14(19):3044. doi: 10.3390/plants14193044 (PMC12526585; doi:10.3390/plants14193044)
Supplement: Supplementary file 1 [file plants-14-03044-s001.zip › Table S1-revised.xls]

## Sheet: Sheet1
Table S1: Sources of the proteome files used for DAGAT superfamily biocomputational HHMER iterative profiling
Internal ID	Species	Higher Rank (informal)	Higher Rank (formal)	Reference
Apro	Auxenochlorella protothecoides 0710	Green Algae	Chlorophyta	[73]
Bpra	Bathycoccus prasinos RCC 1105	Green algae	Chlorophyta	[74]
Crei	Chlamydomonas reinhardtii cc-503	Green algae	Chlorophyta	[75]
Csor	Chlorella sorokiniana DOE1412	Green algae	Chlorophyta	[76]
Csub	Coccomyxa subellipsoidea c-169	Green algae	Chlorophyta	[77]
Ctob	Chrysochromulina tobin CCMP291	Protist	Haptophyta	[76]
Cvar	Chlorella variabilis NC64A	Green algae	Chlorophyta	[78]
Dsal	Dunaliella salina CCAP19/18	Green algae	Chlorophyta	[79]
Gpec	Gonium pectorale NIES-2863	Green algae	Chlorophyta	[80]
Mcom	Micromonas commoda NOUM17	Green algae	Chlorophyta	[81]
Misp	Micromonas sp.RCC299	Green algae	Chlorophyta	[81]
Mneg	Monoraphidium neglectum SAG48-87	Green algae	Chlorophyta	[82]
Mpus	Micromonas pusilla CCMP1545	Green algae	Chlorophyta	[81]
Oluc	Ostreococcus lucimarinus	Green algae	Chlorophyta	[83]
Otau	Ostreococcus tauri RCC4221	Green algae	Chlorophyta	[83]
Psol	Picochlorum soleocismus DOE101	Green algae	Chlorophyta	[84]
Rsub	Raphidocelis subcapitata NIES-35	Green algae	Chlorophyta	[85]
Sret	Symbiochloris reticulata	Green algae	Chlorophyta	Unpublished
Vcar	Volvox carteri	Green algae	Chlorophyta	[86]
Atha	Arabidopsis thaliana	Plants	Streptophyta	[87]
Chry	Chryptophyceae sp. CCMP2293	Protist	Ochrophyta	[88]
Ehux	Emiliania huxleyi CCMP1516	Protist	Rhizaria	[89]
Gmax	Glycine max Wm82	Plants	Streptophyta	[90]
Osat	Oryza sativa	Plants	Streptophyta	[91]
Ppat	Physcomitrella patens	Plants	Streptophyta	[92]
Slyc	Solanum lycopersicum ITAG4	Plants	Streptophyta	[93]
Smoe	Sellaginella moellerdorffii	Plants	Streptophyta	[94]
Vvin	Vitis vinicola	Plants	Streptophyta	[95]
Zmay	Zea mays	Plants	Streptophyta	[96]
