# Supplementary material for: Knock Down of Chlamydomonas reinhardtii Phytyl Ester Synthase α Triggers DGAT3 Overexpression and Triacylglycerol Accumulation Under Low-Light Conditions
Source: Plants (Basel). 2025 Oct 1;14(19):3044. doi: 10.3390/plants14193044 (PMC12526585; doi:10.3390/plants14193044)
Supplement: Supplementary file 1 [file plants-14-03044-s001.zip › Table S2-revised.xlsx]

## Sheet: Hoja1
Table S2 PCR and qPCR oligonucleatides
Oligo names	Oligo Sequence
"Fα" Forward PESα, genomic mapping	5' GCGACTAACCGCATCTATTG 3'
"Rα" Reverse PESα, genomic mapping	5' ACCAGGATGAGACGGTTGAC 3'
"Fβ"-Forward PESbeta, genomic mapping	5' ACCTTCATTGGGTTGTCTCG 3'
"Rβ"-Reverse PESbeta, genomic mapping	5' TCCTCCCTCATCAGCTATCA 3'
"C1" DNA cassette- left border, genomic mapping	5' GGATGGTTCTCTAGCTTGCC 3'
"C2" DNA cassette- right border, genomic mapping	5' CACCCTTGATCATCATCAGC 3'
"qFα" PESα-Forward, RT-qPCR	5' CTGTACTGTCCCGATATTGACG 3'
"qRα" PESα-Reverse, RT-qPCR	5' CCAGGATGAGACGGTTGAC 3'
"qFβ" PESβ-Forward, RT-qPCR	5' GAGACCTTTGGCGCCGT 3'
"qRβ" PESβ-Reverse, RT-qPCR	5' AGCGCGTACTGCTCATTG 3'
